# Supplementary material for: Prognosis after resection of single large hepatocellular carcinoma: Results from an Asian high-volume liver surgery center
Source: PLoS One. 2020 Mar 27;15(3):e0230897. doi: 10.1371/journal.pone.0230897 (PMC7100934; doi:10.1371/journal.pone.0230897)
Supplement: S1 Raw data — (XLSX) [file pone.0230897.s001.xlsx]

## Sheet: 工作表1
gender , male=1	age	tumor Differentiation	tumor size (mm)	BCLC staging classification	vital status, 0=died	height cm	weight kgs	alcohol consumption	AFP	Child Pugh classification	creatinine	bilirubin	INR	HBV infection=p	HCV infection=p	microvascular invasion=1	microsatellite nodules=1	R0 resection=1	enrolled=y	cirrhosis=p	type of resection
1	063	moderate	017	0	1	158	064	000	001	A	007	008	009	p	n	1	0	1	y	n	minor
1	077	well	010	A	1	167	067	000	000	A	010	009	010	p	n	1	0	1	y	p	minor
1	064	moderate	050	A1	1	162	067	000	002	A	012	019	011	n	p	1	0	1	y	n	major
1	049	moderate	014	0	1	176	074	000	004	A	011	009	010	p	n	0	0	1	y	n	major
1	075	moderate	095	B	0	168	065	000	993	A	009	009	011	n	n	1	1	1	y	n	minor
1	060	moderate	027	A	1	170	047	000	003	A	011	007	010	p	n	1	0	1	y	p	major
1	042	moderate	032	A	1	165	070	alcohol abuse	009	A	011	012	010	p	n	1	0	1	y	n	minor
1	065	moderate	031	A	0	169	079	002	000	A	009	017	010	n	p	1	0	1	y	n	major
2	068	moderate	104	A1	1	158	058	000	012	A	007	008	028	n	n	1	0	1	y	n	major
1	061	moderate	085	A1	1	168	077	000	000	A	015	017	010	n	n	0	0	0	y	n	major
1	074	well	034	A	0	168	072	000	001	A	077	009	010	n	p	0	0	1	y	n	major
1	063	moderate	012	A	1	165	082	000	000	A	011	008	010	p	n	0	0	1	y	n	major
1	061	moderate	026	A	1	161	061	002	000	A	010	010	009	p	n	1	0	1	y	n	major
1	068	moderate	025	A	1	169	094	000	001	A	011	006	009	n	n	1	0	1	y	n	major
1	065	moderate	158	B	0	173	076	001	000	A	013	009	010	p	n	1	1	1	y	n	major
2	072	well	078	A1	1	152	058	000	000	A	012	008	009	n	n	0	0	1	y	n	major
2	054	moderate	020	A	0	148	046	000	169	A	005	008	009	p	n	1	0	1	y	n	minor
2	060	moderate	014	0	1	166	070	000	000	A	009	010	010	p	n	0	0	1	y	n	major
1	075	moderate	048	A	1	158	063	001	000	A	018	004	010	p	n	0	0	1	y	n	major
1	059	moderate	030	A	1	169	081	001	010	A	010	007	010	p	n	0	0	1	y	p	major
1	071	moderate	030	A	1	160	054	000	004	A	015	005	009	n	p	1	0	1	y	n	major
2	065	moderate	045	A	1	151	065	000	035	A	007	011	010	p	n	0	0	1	y	n	minor
1	061	moderate	024	0	1	167	092	001	000	A	008	007	009	p	n	0	0	1	y	p	minor
1	063	moderate	050	A1	1	177	072	000	000	A	012	012	010	n	n	1	0	1	y	n	major
1	037	well	053	A1	1	171	067	000	076	A	009	011	010	p	n	0	0	1	y	p	minor
1	063	moderate	023	A	1	177	067	000	299	A	009	010	010	n	p	1	0	1	y	n	major
2	064	moderate	075	A1	1	157	048	000	000	A	006	010	009	p	n	1	0	1	y	n	major
1	061	moderate	022	A	1	169	068	000	000	B	023	002	009	n	p	1	0	1	y	p	minor
1	032	moderate	022	A	1	162	047	000	000	A	009	010	011	p	n	0	0	1	y	p	minor
1	063	moderate	032	A	1	161	059	001	006	A	009	009	010	p	n	1	0	1	y	n	minor
1	061	moderate	022	A	1	169	085	000	080	A	009	009	011	p	n	1	0	1	y	p	minor
1	054	moderate	015	0	1	164	077	000	000	A	010	010	009	p	n	0	0	1	y	n	minor
2	062	moderate	034	A	1	151	057	000	137	A	006	010	009	n	p	1	0	1	y	n	minor
1	055	moderate	123	A1	0	170	060	002	732	A	010	009	010	p	n	1	0	1	y	p	major
1	057	moderate	028	A	1	168	068	001	000	A	008	005	010	p	n	0	0	1	y	n	major
1	058	moderate	035	A	0	176	070	000	006	A	010	011	010	p	p	1	0	1	y	n	major
2	067	moderate	029	A	1	167	073	000	000	A	009	015	010	p	n	1	0	1	y	p	minor
2	059	moderate	016	A	1	148	063	000	000	A	009	008	009	p	n	1	0	1	y	p	major
1	061	unknown	029	A	1	159	057	000	000	A	007	008	009	n	n	0	0	1	y	n	minor
1	042	moderate	084	B	0	167	079	alcohol abuse	072	A	009	048	010	p	n	1	1	1	y	n	major
1	057	poor	023	B	1	170	073	alcohol abuse	006	A	010	012	010	p	n	0	0	1	y	p	minor
1	063	moderate	052	A1	1	159	049	000	000	A	008	013	010	p	p	0	1	1	y	n	major
1	068	moderate	065	B	0	162	062	000	001	A	007	013	010	n	p	1	0	1	y	p	major
1	054	well	030	A	1	171	074	alcohol abuse	000	A	011	007	009	n	n	0	0	1	y	n	major
1	049	moderate	032	B	1	167	070	000	007	A	012	013	010	p	n	1	0	1	y	p	minor
1	065	moderate	025	A	1	160	074	001	000	A	012	013	009	p	p	1	0	1	y	n	major
1	045	moderate	103	A1	1	173	061	alcohol abuse	002	A	009	008	010	p	n	0	0	1	y	n	minor
1	073	moderate	043	A	1	170	088	alcohol abuse	000	A	010	008	009	n	p	1	0	1	y	p	minor
1	050	moderate	032	A	1	172	075	000	000	A	010	007	010	n	p	1	0	1	y	n	major
1	046	moderate	007	A	1	174	078	001	010	A	017	008	010	p	p	0	0	1	y	p	minor
1	048	moderate	045	A	1	181	090	002	000	A	010	008	010	n	n	1	0	1	y	n	major
2	056	moderate	014	0	1	160	056	000	000	A	005	010	010	p	n	0	0	1	y	n	minor
1	055	moderate	030	A	1	161	051	alcohol abuse	001	A	010	004	010	p	n	1	0	1	y	n	minor
1	058	moderate	032	A	1	174	067	000	007	A	011	013	011	p	n	1	0	1	y	p	major
1	056	well	035	A	1	168	059	alcohol abuse	000	A	007	010	010	p	n	0	0	1	y	p	minor
1	070	moderate	028	A	1	162	067	000	003	A	010	016	012	n	p	0	0	1	y	p	minor
1	051	moderate	135	B	0	170	065	002	993	A	011	011	010	p	n	1	1	1	y	n	major
1	029	moderate	050	B	1	181	066	000	003	A	010	007	010	p	n	1	0	1	y	n	minor
1	048	moderate	018	A	1	166	063	001	007	A	009	014	009	p	n	1	0	1	y	p	major
1	035	moderate	073	A1	1	178	055	000	993	A	010	011	011	p	n	0	0	1	y	n	major
1	059	moderate	030	A	1	166	072	000	000	A	008	011	010	p	n	0	0	1	y	n	minor
1	065	moderate	043	A	1	155	062	002	008	A	009	015	010	n	n	1	0	1	y	n	minor
2	083	moderate	045	B	1	146	051	000	000	A	009	007	010	n	p	1	0	1	y	p	minor
1	064	moderate	099	B	0	178	078	000	000	A	007	011	010	n	n	1	0	1	y	n	minor
1	058	moderate	055	A1	1	158	070	000	003	A	009	006	010	p	n	1	0	1	y	p	major
1	067	moderate	023	A	1	167	082	000	000	A	010	010	010	n	p	1	0	1	y	n	minor
1	058	moderate	025	A	1	162	067	000	000	A	007	016	010	p	n	1	0	1	y	p	minor
1	063	moderate	017	A	1	163	075	000	000	A	025	006	010	n	n	0	0	1	y	n	major
1	066	poor	025	A	1	173	072	000	003	A	009	007	010	p	p	0	0	1	y	p	minor
1	071	moderate	024	A	1	164	059	000	006	A	009	009	010	p	n	1	0	1	y	p	major
1	063	moderate	026	A	1	162	061	000	001	A	030	003	011	n	p	0	0	1	y	n	minor
1	073	moderate	065	A1	1	167	059	000	001	A	029	007	009	n	n	0	0	1	y	n	minor
1	070	moderate	022	A	1	161	056	001	009	A	024	007	016	n	p	1	0	1	y	n	major
1	061	moderate	060	B	0	165	055	alcohol abuse	000	A	012	017	011	p	n	1	1	1	y	p	major
1	056	moderate	125	B	0	168	075	000	993	A	015	009	010	p	n	1	0	1	y	n	major
1	071	moderate	129	B	1	174	094	000	014	A	012	017	010	n	p	0	0	1	y	p	minor
1	053	poor	065	B	0	165	093	002	002	A	008	006	010	p	n	1	1	0	y	p	major
1	065	moderate	065	A1	1	159	067	alcohol abuse	092	A	014	008	010	p	n	0	0	1	y	n	minor
1	056	poor	058	B	0	161	071	alcohol abuse	649	A	020	006	010	p	n	1	0	1	y	p	major
1	073	moderate	090	A1	1	152	063	001	000	A	011	009	010	n	p	1	0	1	y	p	major
1	063	moderate	059	A1	1	155	051	alcohol abuse	000	A	010	006	010	p	n	1	0	1	y	n	major
1	070	moderate	053	B	1	157	060	000	298	A	009	007	010	n	n	1	0	1	y	n	minor
2	061	moderate	014	0	1	151	050	000	006	A	005	005	010	n	p	0	0	1	y	p	major
1	047	moderate	024	A	1	154	054	000	000	A	008	009	010	p	n	1	0	1	y	n	minor
2	078	moderate	035	A	1	151	049	000	000	A	006	009	011	n	n	0	0	1	y	n	major
1	065	moderate	030	A	1	175	062	000	000	A	005	011	010	p	n	1	0	1	y	n	minor
1	064	moderate	036	A	1	158	064	000	003	A	011	008	009	n	p	1	0	1	y	n	minor
2	061	moderate	012	0	1	157	061	000	009	A	008	010	011	n	p	1	0	1	y	p	minor
1	057	moderate	024	A	1	171	064	000	006	A	012	009	010	n	p	1	0	1	y	n	major
1	052	moderate	038	A	1	167	060	alcohol abuse	001	A	009	006	009	n	p	1	0	1	y	p	major
1	064	well	034	A	1	174	083	000	000	A	009	007	009	n	p	0	0	1	y	n	major
1	073	moderate	032	A	1	169	072	000	001	A	014	007	012	p	p	1	0	0	y	n	minor
1	042	moderate	012	B	0	168	058	000	993	A	009	030	011	p	n	1	0	0	y	n	major
1	053	moderate	020	A	1	157	069	000	001	A	011	011	010	n	n	0	0	1	y	p	minor
1	062	moderate	030	A	0	169	080	001	904	A	009	008	010	p	n	1	0	1	y	p	minor
1	069	well	043	A	1	160	063	000	000	A	013	007	009	n	n	0	0	1	y	n	major
1	071	moderate	018	A	1	165	067	000	000	A	011	010	011	p	n	0	0	1	y	p	minor
1	058	moderate	050	A1	1	171	077	000	000	A	009	012	010	n	n	0	0	1	y	n	minor
1	066	moderate	150	A1	1	155	056	001	993	A	009	006	009	p	p	1	1	1	y	n	major
1	069	moderate	027	A	1	154	051	000	272	A	008	012	009	p	n	1	0	1	y	p	major
2	069	moderate	016	0	1	146	056	000	000	A	011	007	010	n	p	1	0	1	y	p	major
1	071	moderate	085	A	1	167	056	002	000	B	010	011	018	n	p	1	0	1	y	n	major
2	061	well	020	0	0	154	062	000	000	A	007	006	009	n	n	0	0	1	y	p	minor
1	054	moderate	035	A	1	168	069	000	000	A	007	010	010	p	n	0	0	1	y	n	minor
2	062	moderate	042	B	1	155	059	000	333	A	007	020	010	n	p	1	1	1	y	p	minor
2	081	moderate	030	A	1	150	056	000	000	A	009	008	010	n	p	1	0	1	y	n	minor
2	065	moderate	023	A	1	155	065	000	000	A	008	008	009	p	n	1	0	1	y	n	minor
1	055	moderate	053	A1	0	170	076	001	993	A	010	012	010	p	n	1	0	1	y	n	major
1	066	moderate	030	A	1	173	080	000	002	A	008	014	010	p	n	1	0	1	y	p	minor
2	058	moderate	024	A	1	156	088	000	000	A	006	006	009	p	n	0	0	1	y	n	minor
1	044	well	021	A	1	176	064	alcohol abuse	000	A	009	009	010	p	n	1	0	1	y	n	major
1	075	moderate	016	0	1	166	070	000	001	A	011	014	011	p	n	1	0	1	y	p	minor
1	068	moderate	074	A1	0	165	081	000	003	B	008	022	011	p	n	0	0	1	y	p	major
1	072	well	078	A1	1	158	063	000	000	A	019	009	010	n	n	0	0	1	y	n	major
1	057	well	012	A	1	161	064	000	000	A	012	013	009	p	n	0	0	1	y	n	minor
1	067	moderate	018	0	1	167	067	000	000	A	013	008	010	n	p	1	0	1	y	p	minor
1	050	moderate	015	A	1	172	064	001	001	A	008	008	011	p	n	1	0	1	y	n	major
2	073	moderate	026	A	0	154	059	000	001	A	097	008	009	n	p	0	0	1	y	n	minor
1	060	moderate	031	A	1	164	068	000	000	A	009	005	009	n	p	0	0	1	y	p	minor
1	053	moderate	036	A	1	166	073	002	136	A	011	010	014	p	n	1	0	1	y	p	major
1	063	moderate	032	A	1	172	066	000	000	A	008	006	009	n	n	0	0	1	y	n	minor
2	063	moderate	032	A	1	155	072	000	000	A	022	004	010	n	n	0	0	1	y	p	major
1	050	moderate	040	A	1	170	073	000	000	A	009	008	010	p	n	0	0	1	y	n	minor
2	062	moderate	017	0	1	152	044	000	051	A	007	014	009	p	n	1	0	1	y	p	minor
2	075	moderate	025	A	1	163	064	000	008	A	007	007	010	p	n	0	0	1	y	n	major
1	052	moderate	036	A	1	166	073	000	000	A	011	009	010	p	n	1	0	1	y	n	minor
1	069	moderate	045	A	1	150	055	001	000	A	009	009	010	p	p	1	0	1	y	p	minor
1	079	moderate	024	A	0	158	059	002	002	A	009	009	010	n	p	1	0	0	y	n	major
1	048	moderate	030	A	1	159	057	000	000	A	009	011	010	p	n	0	0	1	y	n	minor
1	039	moderate	039	A	1	163	070	002	293	A	012	018	009	p	n	1	0	1	y	n	minor
1	031	moderate	033	A	1	164	065	000	357	A	007	010	011	p	n	1	0	1	y	p	minor
1	060	well	095	B	1	168	079	000	000	A	014	007	010	n	p	0	0	1	y	n	major
1	060	moderate	050	A1	1	167	068	999	001	A	008	006	010	n	n	0	0	1	y	n	major
1	064	moderate	027	A	1	159	066	000	008	A	011	021	011	p	n	0	0	1	y	n	minor
2	067	moderate	022	A	1	148	052	000	000	A	009	009	010	p	n	0	0	1	y	p	minor
1	078	moderate	038	A	1	158	054	000	000	A	012	014	015	n	p	0	0	1	y	n	major
1	059	moderate	070	B	1	159	065	001	015	A	010	014	012	p	n	1	0	1	y	p	major
2	067	moderate	040	A	1	148	060	000	000	A	009	005	010	p	n	0	0	1	y	p	major
2	058	moderate	076	A1	1			000	001	A	067	002	009	p	n	1	0	1	y	n	major
1	067	moderate	055	A1	0	165	050	000	000	A	011	006	010	n	p	1	0	1	y	n	major
1	071	moderate	024	A	1	168	052	000	000	A	021	009	010	p	n	1	0	1	y	n	major
1	078	moderate	035	A	1	164	052	000	000	A	015	006	010	n	p	0	0	1	y	p	major
1	077	moderate	090	A1	0	160	060	000	000	A	131	007	010	n	p	1	1	1	y	n	major
1	058	moderate	025	A	1	165	074	001	001	A	008	014	010	p	n	0	0	1	y	n	minor
1	056	moderate	026	A	0	169	083	002	097	A	008	006	010	p	n	1	0	1	y	p	minor
1	064	well	035	A	1	166	052	000	000	A		004	011	n	p	0	0	1	y	n	major
2	060	moderate	031	A	1	157	061	000	025	A	008	008	010	n	p	1	0	1	y	p	minor
1	072	moderate	015	A	1	164	047	000	000	A	010	003	009	p	n	1	0	1	y	p	major
1	060	poor	025	A	1	157	048	000	000	A	009	017	010	n	p	0	0	1	y	n	minor
2	063	well	031	A	1	146	050	000	017	A	008	007	010	n	p	0	0	1	y	p	minor
2	066	well	028	A	0	151	055	000	000	A	007	009	011	n	p	0	0	1	y	n	minor
2	071	moderate	015	0	1	152	064	000	010	A	012	007	011	n	p	0	0	1	y	p	minor
2	069	moderate	012	0	1	154	058	000	000	A	008	010	010	n	p	0	0	1	y	p	major
2	063	moderate	030	A	1	148	044	000	000	A	006	006	010	n	p	1	0	1	y	n	minor
2	068	moderate	043	A	0	152	063	000	000	A	095	010	010	n	p	0	0	1	y	p	minor
2	066	moderate	023	A	1	159	094	000	001	A	009	005	010	n	n	0	0	1	y	p	major
1	062	well	045	B	1	173	063	002	001	A	010	009	010	n	p	1	0	1	y	p	minor
1	069	moderate	067	A1	1	160	059	000	004	A	016	011	011	p	n	1	0	1	y	p	minor
1	072	poor	026	A	0	162	075	001	005	A	025	007	011	p	n	1	0	0	y	n	major
2	036	moderate	090	A1	1	158	052	000	610	A	007	009	011	p	n	1	0	1	y	n	minor
1	068	moderate	021	0	1	166	077	000	000	A	013	007	010	n	p	1	0	1	y	n	major
1	071	moderate	039	A	0	164	070	000	000	A	012	009	010	n	p	1	0	1	y	n	major
1	069	moderate	016	0	1	160	079	000	040	A	012	008	009	n	p	0	0	1	y	n	minor
2	049	moderate	028	A	1	153	067	000	000	A	007	004	010	p	n	1	0	1	y	p	minor
1	058	moderate	020	0	1	174	065	000	000	A	010	020	011	p	n	0	0	1	y	n	minor
1	052	moderate	083	A1	1	173	076	000	006	A	012	006	010	p	n	1	0	1	y	n	major
2	062	well	008	0	1	148	058	000	009	A	007	015	012	n	p	0	0	1	y	p	minor
1	061	moderate	034	A	1	154	062	000	005	A	008	005	010	p	n	1	0	1	y	p	major
1	083	moderate	063	A1	1	155	058	000	993	A	008	014	009	p	n	0	0	1	y	n	minor
1	064	moderate	030	A	1	166	077	001	000	A	019	009	010	n	p	1	0	1	y	n	major
1	059	moderate	060	A1	1	168	075	001	002	A	010	010	011	n	p	0	1	1	y	n	major
1	055	moderate	012	0	1	175	096	002	000	A	010	024	010	p	n	0	0	1	y	n	minor
1	056	moderate	012	A	1	170	064	000	015	A	009	017	010	p	n	0	0	1	y	n	minor
1	078	moderate	026	A	1	158	053	000	000	A	018	016	010	n	p	1	0	1	y	p	minor
1	060	moderate	020	A	1	163	056	000	011	A	010	012	010	p	n	1	0	1	y	n	major
2	071	well	023	0	1	162	062	000	000	A	008	006	010	p	n	0	0	1	y	n	major
1	041	well	010	0	1	175	078	000	000	A		008	011	p	p	0	0	1	y	p	major
2	075	moderate	028	A	1	162	070	000	004	B	017	018	011	n	p	1	0	1	y	p	minor
1	058	moderate	016	0	1	171	068	000	000	A	014	006	009	n	p	1	0	1	y	p	minor
2	062	moderate	024	A	1	154	054	000	003	A	006	005	012	n	p	0	0	1	y	p	minor
1	075	moderate	014	A	1	154	047	000	000	A	012	009	010	n	p	1	0	1	y	n	minor
1	053	moderate	020	0	1	166	065	000	000	A	012	006	011	n	n	1	0	1	y	n	major
2	063	moderate	022	A	1	161	063	000	114	A	008	015	010	n	p	0	0	1	y	p	minor
1	059	moderate	019	A	0	161	067	002	001	A	018	007	011	n	p	0	0	1	y	p	minor
2	077	moderate	020	B	1	164	059	000	000	A	016	006	010	n	p	1	0	1	y	p	major
1	052	moderate	018	0	1	169	079	alcohol abuse	000	A	011	009	010	p	n	1	0	1	y	p	minor
2	050	moderate	042	A	1	162	054	000	000	A	008	009	009	n	p	0	0	1	y	n	minor
1	066	poor	065	A1	1	174	070	000	330	A	013	006	010	n	n	1	0	1	y	n	major
1	052	moderate	015	0	1	167	050	000	006	A	010	019	011	p	n	0	0	1	y	p	minor
1	076	moderate	036	B	0	174	059	002	462	A	011	007	009	n	p	1	1	1	y	n	major
1	057	moderate	090	A1	1	166	074	000	000	A	010	010	010	p	n	1	0	1	y	n	major
1	052	moderate	054	A	1	162	055	000	000	A	010	009	009	p	n	1	0	1	y	p	major
1	059	moderate	021	A	1	170	071	000	006	A	009	009	009	p	n	1	0	1	y	n	minor
2	077	moderate	106	B	0	157	046	000	001	A	010	011	010	p	n	1	0	1	y	n	major
1	072	moderate	052	A1	1	169	076	000	547	A	011	008	011	p	n	0	0	1	y	n	major
1	078	moderate	036	A	0	168	076	000	004	B	021	013	012	n	p	1	1	0	y	p	major
2	065	moderate	037	B	1	146	048	000	000	A	007	007	010	p	n	0	0	1	y	n	major
2	069	moderate	041	A	1	153	057	000	001	A	008	008	010	n	p	1	0	1	y	p	major
2	046	moderate	013	0	1	159	040	000	169	A	005	007	010	p	n	0	0	1	y	n	minor
1	061	moderate	015	0	0	154	054	000	001	A	006	021	010	n	p	1	0	1	y	p	minor
2	075	moderate	059	A1	1	150	061	000	993	A	010	006	010	n	n	1	0	1	y	p	major
1	051	moderate	030	A	0	166	074	001	000	A	009	007	011	p	n	0	0	1	y	n	minor
1	044	moderate	026	A	1	176	102	alcohol abuse	000	A	009	008	010	p	n	0	0	1	y	n	major
1	068	moderate	017	A	0	162	059	001	000	A	012	007	010	n	p	1	0	1	y	p	major
2	069	poor	022	0	0	156	052	000	000	A	006	020	009	n	n	1	0	1	y	p	minor
1	062	moderate	025	A	1	176	080	000	014	A	010	019	010	p	n	1	0	1	y	n	major
2	053	moderate	060	A1	1	156	074	000	002	A	009	005	010	p	n	1	0	1	y	n	major
1	053	moderate	014	0	1			000	000	A	012	008	010	n	n	0	0	1	y	n	major
1	046	poor	027	A	0	164	064	alcohol abuse	000	A	010	006	010	p	n	0	0	1	y	p	major
2	045	moderate	015	0	1	159	052	000	000	A	008	007	010	p	n	1	0	1	y	n	minor
2	076	moderate	052	B	1	150	053	000	000	A	008	007	012	n	n	1	0	0	y	n	major
1	068	well	035	A	0	165	063	000	000	A	008	009	010	p	n	1	0	1	y	n	major
1	035	moderate	037	A	1	177	106	000	000	A	010	006	010	n	n	1	0	1	y	n	major
2	065	moderate	058	A1	1	149	043	000	004	A	008	009	010	p	n	0	0	1	y	n	minor
2	065	moderate	056	A1	1	152	051	000	000	A	007	006	009	n	p	0	0	1	y	n	major
1	071	poor	150	A1	0	176	064	001	007	A	029	009	011	n	p	1	0	1	y	n	minor
1	061	moderate	024	A	1	162	051	000	000	A	009	011	010	p	n	0	0	1	y	n	minor
1	060	moderate	025	A	1	173	080	000	001	A	017	007	009	n	p	0	0	1	y	n	minor
1	046	moderate	018	A	1	176	069	000	022	A	011	010	010	p	n	0	0	1	y	p	major
1	064	well	036	A	0	169	073	000	000	A	138	005	009	n	n	0	0	1	y	n	minor
1	070	moderate	030	A	0	169	064	000	003	A	011	015	011	p	n	1	0	1	y	p	major
1	065	moderate	020	A	1	165	085	000	000	A	015	004	009	n	n	1	0	1	y	n	major
1	069	moderate	155	B	0	160	066	000	057	A	010	016	010	n	n	1	1	1	y	n	major
1	041	moderate	018	A	1	172	095	000	000	A	010	014	010	n	n	0	0	1	y	p	major
1	076	moderate	017	A	1	167	075	000	052	A	012	009	010	n	p	0	0	1	y	n	minor
1	067	moderate	047	B	0	169	070	000	000	A	010	007	012	p	n	0	0	1	y	n	major
1	061	moderate	015	0	1	154	064	alcohol abuse	000	A	009	006	009	p	n	0	0	1	y	p	major
1	050	moderate	032	A	0	169	070	001	000	A	009	004	010	p	n	1	0	1	y	p	minor
1	060	moderate	021	A	0	158	046	000	000	A	011	013	010	p	n	1	0	1	y	n	minor
1	064	moderate	031	A	1	161	070	000	000	A	017	005	010	n	p	0	0	1	y	n	minor
1	062	moderate	030	A	1	161	062	000	218	A	029	004	010	n	p	1	0	1	y	p	minor
1	059	moderate	042	A	1	167	058	000	000	A	015	008	010	p	n	0	0	1	y	n	minor
1	071	moderate	023	A	1	159	075	000	000	A	010	011	010	n	n	0	0	1	y	p	minor
2	060	moderate	024	A	1	156	064	000	002	A	009	007	010	p	n	1	0	1	y	n	minor
1	072	moderate	055	A1	1	163	052	000	000	A	012	012	011	p	n	0	0	1	y	n	major
1	066	moderate	095	A1	1			000	012	A	010	015	013	p	n	1	0	1	y	p	major
1	047	moderate	017	A	1	170	061	000	001	A	009	011	010	p	n	1	0	1	y	p	major
2	068	moderate	072	A1	1	162	062	000	000	A	007	006	011	n	p	1	0	1	y	n	major
1	062	moderate	040	A	0	160	071	000	016	A	011	011	011	n	p	0	0	1	y	p	major
2	061	moderate	022	0	1	153	045	000	001	A	007	005	010	n	p	0	0	1	y	n	minor
1	071	moderate	025	A	1	167	081	000	000	A	009	014	012	n	p	0	0	1	y	n	minor
2	058	moderate	024	0	0	152	048	000	000	A	006	013	010	p	n	0	0	1	y	p	minor
1	046	moderate	021	A	1	174	065	000	015	A	008	011	010	p	n	1	0	1	y	p	minor
1	063	moderate	010	0	1	170	076	001	001	A	008	005	010	n	p	0	0	1	y	p	minor
2	074	moderate	034	B	1	152	067	999	001	A	008	009	010	p	n	0	0	1	y	n	major
2	066	moderate	011	0	1	151	072	000	025	A	006	011	010	p	p	0	0	1	y	p	minor
1	059	moderate	035	A	1	160	091	000	000	A	009	005	009	p	n	1	0	1	y	n	major
1	050	moderate	024	A	1	170	062	000	000	B	136	005	010	n	p	1	0	1	y	n	major
1	054	moderate	113	B	1	172	059	001	409	A	094	006	009	n	n	1	1	1	y	n	major
1	064	moderate	052	A1	1	163	075	000	000	A	010	009	011	n	n	1	0	1	y	p	major
1	048	moderate	015	0	1	166	059	000	000	A	007	010	011	p	n	0	0	1	y	p	minor
1	050	moderate	016	0	1	166	058	000	000	A	141	005	009	n	p	1	0	1	y	n	minor
2	066	moderate	022	A	1	154	071	000	019	A	015	006	010	n	n	0	0	1	y	p	major
1	051	well	034	B	1	171	097	001	001	A	007	011	011	n	n	0	0	1	y	p	minor
1	075	moderate	040	A	1	171	084	000	228	A	012	011	010	n	p	1	0	1	y	p	major
1	061	moderate	014	0	1	164	062	001	004	A	010	008	010	n	p	0	0	1	y	p	major
2	058	moderate	020	0	0	147	054	000	001	A	008	008	009	n	p	1	1	1	y	p	major
1	076	moderate	065	B	1	167	054	000	000	A	009	009	010	p	n	0	0	1	y	n	major
1	040	moderate	030	A	1	166	064	000	000	A	128	002	010	p	n	1	0	1	y	n	major
1	068	moderate	024	A	1	170	044	001	693	A	014	009	010	p	n	1	0	1	y	n	minor
2	080	moderate	131	A1	1		052	000	000	A	014	016	011	n	n	1	0	1	y	n	major
2	063	moderate	024	0	1	159	062	000	001	A	007	006	009	n	p	0	0	1	y	n	minor
1	061	moderate	030	A	1	164	059	000	005	A	008	008	011	p	n	1	0	1	y	p	major
1	074	moderate	024	A	1	157	076	001	000	A	013	007	009	p	n	0	0	1	y	n	major
2	058	moderate	025	A	0	161	062	000	086	A	011	008	010	p	n	1	0	1	y	p	major
1	064	moderate	160	B	0	171	070	000	984	A	008	006	010	p	n	1	0	1	y	n	major
1	061	moderate	011	0	1	167	062	000	008	A	009	010	010	p	n	1	0	1	y	n	minor
1	063	moderate	030	A	1		078	000	006	A	009	007	012	n	p	1	0	1	y	p	major
1	058	well	021	A	1	163	060	000	000	A	012	014	010	p	n	0	0	1	y	n	major
2	060	moderate	035	A	1	149	055	000	604	A	047	005	010	p	n	0	0	1	y	n	major
1	046	moderate	018	A	1	168	064	000	000	A	010	006	010	n	n	1	0	1	y	n	major
1	048	moderate	027	A	1	170	063	000	000	A	008	009	010	p	n	1	0	1	y	n	minor
1	058	moderate	032	A	1	174	078	000	000	A	008	013	010	n	n	1	0	1	y	p	major
1	053	moderate	070	B	1	165	058	000	000	A	013	011	010	n	p	1	0	1	y	n	minor
1	040	moderate	033	A	1	180	081	002	178	A	008	012	010	p	n	1	0	1	y	p	major
1	034	moderate	061	B	0	175	084	000	029	A	006	009	009	p	n	1	0	1	y	n	major
1	061	moderate	016	0	1	160	063	000	000	A	009	006	010	p	n	0	0	1	y	p	major
1	052	moderate	024	A	1	166	071	000	000	A	008	012	009	n	p	0	0	1	y	p	minor
1	055	moderate	147	A1	0	177	070	000	002	A	011	010	011	n	n	1	0	1	y	n	major
2	032	poor	170	B	0	164	055	alcohol abuse	993	A	005	010	011	p	n	0	1	1	y	n	major
1	061	moderate	015	0	0	157	052	alcohol abuse	000	A	012	008	010	n	p	0	0	1	y	n	major
1	073	moderate	078	A1	1	163	049	alcohol abuse	001	A	012	018	011	n	n	1	1	1	y	n	minor
1	058	poor	030	A	0	167	061	000	000	A	011	017	010	n	p	1	1	1	y	n	minor
1	057	moderate	025	A	1	162	066	001	004	A	012	007	009	p	n	1	0	1	y	n	major
1	066	moderate	055	A1	0	165	074	000	000	A	011	022	009	n	p	1	1	1	y	p	minor
1	042	moderate	029	A	1		075	001	003	A	011	012	011	p	n	1	1	1	y	p	major
2	044	moderate	044	B	1	155	075	000	248	A	006	011	010	n	p	0	1	1	y	p	major
1	063	moderate	035	A	0	164	096	001	003	A	010	009	010	p	n	1	0	1	y	p	minor
1	056	moderate	026	A	1	170	070	000	000	A	014	017	009	n	n	0	0	1	y	n	minor
1	055	moderate	037	A	1	172	081	000	000	A	010	011	010	p	n	1	0	1	y	n	minor
2	065	moderate	024	A	1	153	058	000	000	A	007	004	010	n	p	0	0	1	y	p	minor
1	066	moderate	030	A	1	165	074	000	000	A	012	012	010	p	n	1	0	1	y	n	major
1	071	moderate	035	A	0	163	079	000	003	A	009	012	011	n	p	1	0	1	y	n	minor
1	062	well	020	0	1	168	059	000	039	A	017	012	010	n	p	0	0	1	y	n	minor
1	071	moderate	024	A	1	169	069	000	000	A	010	014	011	p	n	0	0	1	y	n	minor
2	076	moderate	028	A	1	149	053	000	001	A	009	006	010	n	p	0	0	1	y	p	major
1	052	unknown	016	0	1	166	074	000	000	A	009	013	010	p	n	0	0	1	y	n	minor
1	054	moderate	022	A	1	174	092	000	001	A	005	010	011	n	n	0	0	1	y	p	minor
1	084	moderate	044	A	1	166	063	000	019	A	015	022	011	p	n	0	0	1	y	p	minor
2	049	moderate	065	A1	1	154	050	002	000	A	007	008	010	p	n	0	0	1	y	n	major
1	071	moderate	135	A1	0	165	076	000	000	A	017	006	010	n	n	1	0	1	y	n	major
1	070	poor	023	A	1	160	072	001	000	A	009	016	010	n	n	1	0	1	y	p	minor
2	069	moderate	033	A	1	157	061	000	004	A	007	010	010	n	p	0	0	1	y	p	minor
1	048	poor	035	A	0	180	065	000	010	A	007	010	010	p	n	1	0	1	y	n	minor
1	056	well	053	A1	1	169	071	alcohol abuse	000	A	012	006	010	n	n	0	0	1	y	n	minor
1	075	moderate	095	A1	0	165	066	000	646	A	012	011	010	n	p	1	0	1	y	p	major
1	063	well	018	0	1	163	066	000	000	A	009	008	009	p	n	1	0	1	y	p	minor
1	048	moderate	022	A	1	173	081	000	000	A	009	013	010	n	p	0	0	1	y	p	minor
1	065	moderate	050	A1	1	165	078	000	000	A	009	007	010	n	n	0	0	1	y	n	major
1	041	moderate	015	0	1	172	072	000	000	A	009	008	010	n	n	0	0	1	y	p	minor
1	063	moderate	025	A	1	170	081	001	000	A	011	008	010	n	n	0	0	1	y	n	minor
1	043	well	022	A	1	166	081	000	000	A	012	010	010	n	p	0	0	1	y	n	major
1	064	moderate	035	B	0	167	072	000	022	A	012	017	010	n	p	0	0	1	y	p	major
2	079	moderate	045	B	0	145	059	000	037	A	010	006	010	p	p	1	0	1	y	p	major
1	072	moderate	058	A1	1	160	056	alcohol abuse	000	A	093	002	009	n	n	0	0	1	y	n	minor
1	045	moderate	087	A1	1	169	073	000	000	B	009	016	010	p	n	1	0	1	y	p	major
1	071	moderate	026	A	1	173	060	000	000	A	009	007	012	n	p	1	0	1	y	n	major
1	071	moderate	050	A1	0	164	064	000	000	A	015	010	010	n	p	1	0	1	y	p	minor
1	048	moderate	038	A	1	173	089	000	039	A	010	014	012	p	n	0	1	1	y	p	minor
1	057	poor	048	A	1	173	072	alcohol abuse	000	A	013	008	010	n	p	1	0	1	y	n	major
1	078	moderate	031	A	0	158	061	000	000	A	010	009	010	n	p	0	0	1	y	n	major
1	083	moderate	018	0	1	156	064	001	004	A	011	019	010	p	p	0	0	1	y	p	minor
1	059	moderate	055	B	1	159	061	000	000	A	010	005	009	n	n	0	0	1	y	n	major
1	061	moderate	025	A	1	164	083	000	000	A	009	008	010	n	p	1	0	1	y	n	minor
1	038	moderate	105	B	0	169	053	000	569	A	009	008	011	p	p	1	0	1	y	n	minor
1	073	moderate	039	A	0	169	061	001	098	A	008	008	011	p	n	0	0	1	y	p	major
1	057	moderate	080	A1	0	168	077	000	036	A	153	004	011	n	p	1	0	1	y	n	major
1	066	well	021	0	1	157	064	000	000	A	010	011	010	p	n	0	0	1	y	n	minor
1	062	moderate	210	A1	0	170	071	001	007	A	009	009	010	p	n	1	1	1	y	n	major
1	072	moderate	063	B	0	158	054	000	014	A	010	016	010	n	p	1	1	1	y	n	major
1	046	moderate	022	A	1	164	091	000	172	A	009	006	010	p	n	1	0	1	y	n	minor
1	051	moderate	050	A1	1	176	076	002	229	A	010	009	012	p	n	1	0	0	y	n	major
1	076	moderate	017	A	1	156	058	001	040	A	013	011	009	n	p	0	0	1	y	p	major
1	061	moderate	023	A	1	157	056	000	002	A	010	007	010	p	n	0	0	1	y	p	minor
1	060	moderate	024	A	1	168	072	000	009	A	018	008	010	p	n	1	0	1	y	p	major
2	056	moderate	015	0	1	166	065	alcohol abuse	017	A	008	006	010	p	n	0	0	1	y	p	minor
2	076	moderate	050	A1	1	157	056	000	000	A	006	012	010	n	p	0	0	1	y	n	major
1	064	moderate	021	A	1	163	067	002	794	A	009	011	011	p	n	0	0	1	y	p	minor
1	085	moderate	160	A1	0	176	067	001	004	A	007	010	010	n	n	1	0	1	y	n	minor
2	063	moderate	038	A	0	155	053	000	086	A	011	008	010	n	p	1	1	1	y	p	minor
1	060	well	024	0	1	165	084	001	000	A	011	009	010	n	p	1	0	1	y	p	major
1	052	moderate	015	0	0	170	083	000	011	A	009	007	010	p	n	1	0	1	y	p	minor
1	055	moderate	035	A	1	162	064	001	000	A	011	011	009	n	p	0	0	1	y	n	major
1	069	moderate	040	A	1	162	077	000	000	A	009	007	010	n	n	0	0	1	y	n	minor
1	066	moderate	046	B	1	158	068	000	000	A	012	009	010	n	p	1	0	1	y	n	major
2	058	moderate	018	A	1	149	049	000	000	A	008	007	009	n	p	1	0	1	y	n	major
2	071	moderate	012	0	1	143	044	000	000	A	006	007	010	n	p	1	0	1	y	p	minor
1	062	poor	010	0	1	163	065	000	000	A	009	009	011	p	n	0	0	1	y	p	minor
2	074	moderate	031	A	1	152	056	000	021	A	010	013	010	n	p	0	0	1	y	p	major
1	062	moderate	013	A	1	167	074	000	001	A	013	015	011	n	p	0	0	1	y	p	major
1	062	well	044	A	0	158	062	000	000	A	139	007	009	p	n	0	0	1	y	n	major
1	057	moderate	040	A	1	162	063	001	000	A	008	010	010	p	n	1	0	1	y	p	minor
1	055	well	017	0	1	162	082	000	001	A	012	016	011	n	p	0	0	1	y	p	minor
1	043	moderate	089	B	0	178	075	000	000	A	016	006	010	p	n	1	1	1	y	n	major
1	040	moderate	032	A	1	173	075	000	003	A	007	007	012	p	n	1	0	1	y	p	major
1	064	moderate	018	A	1	159	066	001	001	A	014	005	011	n	p	1	0	1	y	p	minor
1	060	moderate	013	0	1	166	068	000	011	A	011	012	011	p	p	0	0	1	y	p	minor
1	077	moderate	047	A	0	161	062	001	000	A	008	010	011	n	n	0	0	1	y	n	minor
1	060	moderate	016	0	1	164	063	000	075	A	009	008	011	p	n	1	0	1	y	n	minor
1	031	moderate	014	0	1	171	080	000	000	A	008	009	011	p	n	0	0	1	y	p	minor
1	069	moderate	154	A1	0	159	060	alcohol abuse	004	A	027	004	010	p	n	1	1	1	y	n	major
2	049	moderate	095	A1	1	160	054	000	420	A	008	006	010	p	n	0	0	1	y	p	major
1	071	moderate	032	A	1	160	059	000	037	A	013	008	010	n	p	1	0	1	y	n	minor
1	037	moderate	075	A1	0	172	072	000	011	A	008	033	010	p	n	1	0	1	y	n	major
2	053	moderate	021	0	1	154	045	000	157	A	010	009	010	n	p	1	0	1	y	p	minor
2	065	moderate	030	A	1	161	058	000	002	A	006	010	010	p	p	1	0	1	y	p	minor
1	052	moderate	022	A	1	165	059	000	036	A	010	010	009	p	n	1	0	1	y	n	minor
1	038	moderate	024	A	1	173	074	000	000	A	010	009	010	p	n	1	0	1	y	p	minor
1	069	moderate	052	A1	1	169	069	000	000	A	010	016	011	n	p	0	1	1	y	p	minor
1	045	moderate	061	A1	1	171	076	000	000	A	009	008	011	p	n	1	0	1	y	p	major
1	054	moderate	147	A1	1	172	083	001	993	A	010	010	011	n	n	1	0	1	y	n	major
1	063	moderate	080	A1	1	175	070	000	000	A	007	008	010	p	n	1	0	1	y	n	major
1	080	moderate	046	A	0	162	063	000	155	A	016	008	012	n	p	1	0	1	y	p	major
2	045	moderate	010	0	1	153	081	000	000	A	005	009	010	n	p	0	1	1	y	p	minor
1	047	moderate	021	A	1	175	072	001	000	A	008	011	011	n	p	0	0	1	y	p	minor
1	060	moderate	065	B	1	157	057	001	000	B	007	007	010	p	p	1	0	1	y	n	major
1	062	moderate	021	0	1	168	062	alcohol abuse	000	A	016	016	010	p	n	1	0	1	y	p	minor
1	050	moderate	042	A	1	170	069	000	394	A	008	009	012	p	n	1	0	1	y	n	major
1	056	moderate	045	A	1	165	080	002	000	A	008	006	010	n	n	1	0	1	y	n	major
1	063	moderate	042	A	1	158	057	001	001	A	010	015	010	p	n	1	0	1	y	n	minor
1	058	well	042	A	1	170	063	000	000	A	009	009	010	p	n	0	0	1	y	n	minor
2	051	moderate	055	A1	1	164	058	000	000	A	008	011	010	p	n	0	0	1	y	n	minor
1	038	moderate	042	B	1	177	089	000	000	A	009	004	010	p	n	0	0	1	y	n	major
1	059	well	055	A1	1	160	061	000	000	A	028	006	009	p	n	1	0	1	y	n	minor
1	035	moderate	175	B	0	169	065	000	993	A	008	009	011	p	n	1	1	1	y	n	major
1	049	moderate	028	A	1	173	066	001	000	A	014	016	010	p	n	0	0	1	y	n	minor
1	076	moderate	043	A	1	159	054	000	000	A	011	010	010	p	n	0	0	1	y	n	minor
1	047	moderate	043	A	1	178	092	alcohol abuse	000	A	009	015	010	p	n	0	0	1	y	n	minor
1	071	moderate	070	A1	0	167	084	001	000	A	014	006	010	p	n	1	0	1	y	n	major
2	069	moderate	030	A	1	156	068	000	029	A	008	006	010	n	p	1	0	1	y	n	minor
2	033	moderate	038	A	1	169	053	000	993	A	006	006	011	p	n	1	0	1	y	p	major
1	057	moderate	018	0	1	163	074	001	000	A	009	007	010	p	n	0	0	1	y	p	minor
1	035	moderate	020	0	1	171	063	000	003	A	008	007	010	p	n	0	0	1	y	n	major
2	059	moderate	034	A	1	147	074	000	001	A	007	006	010	n	n	0	0	1	y	p	minor
1	054	moderate	042	A	1	176	071	002	000	A	010	025	011	p	n	1	0	1	y	n	minor
2	054	well	015	A	1	155	058	000	000	A	005	011	010	p	p	0	0	1	y	n	minor
2	042	moderate	025	A	1	162	058	000	122	A	008	007	010	p	n	0	0	1	y	n	minor
1	061	moderate	062	A1	1	169	066	000	000	A	010	012	010	p	n	1	0	1	y	n	major
2	050	moderate	016	A	1	158	059	001	005	A	007	006	010	n	p	1	0	1	y	n	minor
1	060	moderate	032	B	1	165	058	alcohol abuse	011	A	026	009	011	p	n	1	0	1	y	p	major
2	072	moderate	028	A	1	149	072	000	005	A	009	012	010	n	n	0	0	1	y	n	minor
1	065	moderate	039	A	1	167	087	000	000	A	009	007	009	n	n	1	0	1	y	n	minor
1	033	moderate	065	A1	0	177	092	002	001	A	008	017	009	p	n	1	0	0	y	n	minor
1	071	moderate	050	A1	1	164	070	000	044	A	008	006	009	n	p	1	0	1	y	n	major
1	057	moderate	030	A	1			999	019	A	010	012	009	p	n	1	0	1	y	n	major
2	066	poor	014	A	1	146	061	001	095	A	006	007	011	n	n	1	0	1	y	p	minor
1	055	moderate	029	B	0	164	077	alcohol abuse	107	A	008	011	009	n	n	1	0	1	y	p	major
1	064	moderate	060	B	1	166	069	000	000	A	011	003	009	p	n	0	0	1	y	n	major
1	038	moderate	025	A	1	157	068	000	146	A	010	008	010	p	n	1	0	1	y	n	major
1	046	moderate	065	B	0	167	066	000	258	A	011	013	010	p	n	1	1	0	y	p	major
1	032	moderate	076	B	0	163	062	001	353	A	009	004	010	p	n	1	1	1	y	n	major
2	066	moderate	033	A	1	153	052	000	386	A	008	005	009	n	p	1	0	1	y	n	major
1	055	moderate	022	A	1	172	077	alcohol abuse	002	A	009	005	010	n	n	1	0	1	y	p	minor
1	067	moderate	065	A1	1	166	065	000	000	A	008	010	010	p	n	1	0	1	y	n	major
1	054	moderate	018	0	0	166	076	001	000	A	011	011	010	n	n	0	0	1	y	p	minor
1	051	moderate	055	A1	1	167	067	000	000	A	007	011	010	p	n	1	0	1	y	n	major
2	070	moderate	044	B	1	153	061	000	000	A	007	008	010	p	n	0	0	1	y	p	minor
1	047	moderate	136	B	1	140	047	001	469	A	007	017	010	p	n	1	0	0	y	n	major
1	050	moderate	110	A1	1	178	078	alcohol abuse	001	B	124	005	009	n	p	0	0	1	y	n	major
1	065	moderate	071	B	1	168	063	000	000	A	008	005	010	p	n	0	1	1	y	p	major
1	062	moderate	055	B	1	175	071	alcohol abuse	004	A	010	010	010	p	n	1	0	1	y	n	minor
1	058	moderate	033	A	1	164	071	002	000	A	008	009	010	n	n	1	0	1	y	n	minor
1	055	moderate	016	A	1	167	087	000	059	A	009	007	011	p	n	0	0	1	y	p	minor
1	059	moderate	045	A	1	164	069	000	000	A	008	015	011	n	p	1	0	1	y	p	minor
1	049	moderate	013	0	1	160	067	001	053	A	012	008	010	p	n	1	0	1	y	p	minor
1	059	moderate	016	0	1	174	080	000	000	A	012	010	010	p	n	0	0	1	y	p	minor
1	061	moderate	021	A	1	165	073	001	000	A	007	008	009	n	n	1	0	1	y	n	minor
1	059	moderate	043	B	1	161	048	001	001	A	011	008	010	n	p	0	0	1	y	n	minor
1	058	moderate	027	B	0	166	061	000	003	A	016	014	009	n	p	0	0	1	y	p	major
1	053	moderate	038	B	1	162	066	001	001	A	005	006	009	p	n	0	0	1	y	n	major
1	053	moderate	130	A1	1	170	066	002	993	A	011	010	010	p	n	1	0	1	y	n	major
1	060	moderate	032	A	1	165	063	001	006	A	009	008	010	p	n	1	0	1	y	p	minor
1	049	moderate	080	A1	1	179	087	000	000	A	002	010	010	n	n	0	0	1	y	n	major
1	078	moderate	055	A1	1	160	078	001	000	A	015	015	010	n	p	0	0	1	y	n	major
1	066	moderate	035	B	1	160	052	000	008	A	008	009	010	n	p	0	0	1	y	p	major
1	046	moderate	069	A1	1	163	082	002	001	A	011	007	010	p	n	1	0	1	y	n	major
1	054	moderate	035	A	1	159	084	001	000	A	013	015	010	n	p	0	0	1	y	p	minor
1	060	moderate	010	0	1	160	075	alcohol abuse	000	A	012	010	010	n	p	0	0	1	y	n	minor
1	059	moderate	048	A	1	158	068	000	000	A	009	011	011	p	n	1	0	1	y	p	minor
1	077	well	053	A1	1	166	060	000	003	A	008	005	010	n	n	0	0	1	y	n	minor
1	050	moderate	031	A	1	161	070	000	000	A	010	006	010	p	n	1	0	1	y	n	minor
1	066	moderate	035	A	1	165	054	000	000	A	078	003	010	n	p	0	0	1	y	n	major
1	036	moderate	040	A	1	177	060	002	993	A	008	005	012	p	n	1	0	1	y	p	major
1	056	moderate	100	B	1	160	055	001	004	A	011	007	013	p	n	0	1	1	y	n	major
1	068	moderate	029	A	1	159	064	alcohol abuse	002	A	020	009	010	n	p	0	0	1	y	p	minor
1	059	moderate	110	A1	1	163	063	001	000	A	009	008	010	p	n	1	0	1	y	p	major
1	053	poor	030	A	1	168	064	000	003	A	010	005	010	n	p	1	0	1	y	p	major
1	034	moderate	026	A	1	172	082	000	019	A	011	007	010	p	n	0	0	1	y	n	minor
2	072	moderate	016	0	1	154	079	000	000	A	008	010	010	n	p	0	0	1	y	p	minor
1	049	poor	032	A	1	161	059	000	071	A	008	009	004	p	n	1	0	1	y	n	major
1	063	moderate	065	A1	1	169	070	001	000	A	007	013	010	p	n	1	0	1	y	n	minor
1	069	moderate	030	A	1	162	055	000	002	A	115	005	010	n	n	1	0	1	y	n	major
1	040	moderate	140	A1	1	172	070	000	000	A	014	004	011	n	n	1	0	1	y	n	major
2	049	well	045	B	1	157	048	000	000	A	007	010	009	n	n	0	0	1	y	n	major
1	068	moderate	018	A	1	161	064	000	056	A	008	009	010	p	n	1	0	1	y	p	minor
1	062	moderate	175	A1	1	165	058	000	000	A	008	008	010	p	n	1	0	1	y	n	major
1	065	moderate	047	B	1	158	059	000	993	A	010	013	010	p	n	1	0	1	y	n	minor
1	062	moderate	046	A	1	165	073	000	000	A	011	006	010	n	n	0	0	1	y	n	minor
1	060	moderate	026	A	1	167	072	000	007	A	012	010	010	n	n	1	0	1	y	n	major
2	039	moderate	060	A1	1	159	052	000	040	A	006	005	010	n	n	0	0	1	y	p	major
1	045	moderate	139	A1	1	165	063	000	088	A	010	016	010	n	n	1	0	1	y	n	major
1	082	moderate	056	A1	1	179	048	001	000	A	010	006	010	n	n	1	0	1	y	n	major
2	052	moderate	024	A	1	158	059	000	093	A	008	006	010	p	n	0	0	1	y	p	minor
1	063	moderate	052	A1	1	157	058	000	000	A	009	008	009	n	p	1	0	1	y	p	major
1	075	moderate	030	A	1	164	063		004	A	011	009	010	n	p	0	0	1	y	n	minor
1	051	moderate	042	A	1	162	073		000	A	009	014	011	p	n	0	0	1	y	n	minor
1	081	well	012	0	1	174	065		000	A	010	009	009	p	n	0	0	1	y	n	minor
1	066	moderate	022	0	1	176	079		010	A	011	016	010	p	n	0	0	1	y	y	minor
1	049	moderate	018	0	1	165	059		005	A	012	015	010	p	n	1	0	1	y	y	minor
2	045	moderate	013	0	1	158	052		000	A	007	007	010	n	p	0	0	1	y	n	minor
1	060	moderate	065	B	1	172	093		000	A	009	009	010	p	p	0	0	1	y	y	major
1	056	moderate	024	A	1	173	067		000	A	011	008	010	n	p	0	0	1	y	y	minor
1	045	moderate	016	0	1	178	077		001	A	010	007	010	n	p	0	0	1	y	y	minor
1	058	moderate	076	B	1	166	066		089	A	008	006	010	n	n	1	0	1	y	n	major
1	055	moderate	021	0	1	175	064		000	A	008	011	010	n	p	1	0	1	y	y	minor
1	051	poor	030	A	1	167	073		054	A	009	011	011	n	n	1	0	1	y	y	major
1	044	moderate	017	A	1	168	076		019	A	010	009	011	p	n	1	0	1	y	y	minor
1	056	well	035	B	1	178	091		000	A	009	004	010	n	n	0	0	1	y	y	minor
1	038	poor	025	0	1	186	079		064	A	023	015	010	p	n	0	0	1	y	n	major
2	038	moderate	128	B	1	156	041		993	A	007	006	010	p	n	1	1	1	y	n	major
1	065	moderate	032	A	1	159	053		000	A	013	004	009	n	p	1	0	1	y	y	major
2	062	moderate	018	A	1	169	068		000	A	007	003	010	n	p	0	0	1	y	n	minor
1	063	moderate	015	0	1	165	074		000	A	009	012	010	n	p	1	0	1	y	y	major
2	052	moderate	035	A	1	161	055		347	A	007	017	010	p	n	0	0	1	y	n	minor
2	057	moderate	030	A	1	162	057		000	A	007	014	009	p	n	1	0	1	y	y	minor
1	064	moderate	045	A	1	169	065		024	A	010	007	010	p	n	1	0	1	y	n	minor
1	059	moderate	010	0	1	176	061		008	A	013	011	010	p	n	0	0	1	y	n	major
1	049	moderate	020	A	1	161	063		000	A	010	005	010	p	n	1	0	1	y	n	minor
1	062	moderate	040	A	1	177	073		123	A	053	009	010	n	p	1	0	1	y	y	minor
2	068	moderate	021	0	1	153	056		000	A	007	007	010	p	n	0	0	1	y	n	minor
1	067	moderate	027	A	1	171	075		000	A	008	008	010	p	n	0	0	1	y	y	minor
1	065	moderate	022	A	1	176	087		000	A	008	013	010	n	p	1	0	1	y	n	minor
1	063	moderate	020	A	1	173	098		003	A	011	011	010	p	n	0	0	1	y	y	minor
1	067	moderate	026	A	1	152	059		000	A	009	008	009	p	n	0	0	1	y	n	minor
2	064	moderate	025	A	1	152	073		000	A	011	009	010	n	n	0	0	1	y	n	minor
2	065	moderate	019	A	1	161	067		000	A	008	006	010	p	n	0	0	1	y	y	major
2	069	moderate	056	A1	1	156	079		000	A	010	005	010	n	p	1	0	1	y	n	major
1	067	moderate	012	0	1	162	074		004	A	017	005	010	n	p	0	0	1	y	n	minor
2	061	moderate	020	A	1	146	043		000	A	010	003	010	n	p	1	0	1	y	n	major
1	080	moderate	037	A	1	166	062		259	A	013	009	010	p	n	1	0	1	y	n	major
1	073	moderate	029	A	1	160	052		000	A	009	010	010	p	n	0	0	1	y	y	minor
1	058	moderate	024	0	1	158	055		006	A	008	005	010	p	n	1	0	1	y	y	minor
2	071	moderate	038	B	0	151	068		004	A	017	013	010	n	p	0	0	1	y	y	major
1	049	moderate	020	0	1	175	073		006	A	010	009	011	p	n	0	0	1	y	n	minor
1	059	moderate	018	A	1	168	061		000	A	011	012	010	p	n	0	0	1	y	n	major
1	056	moderate	025	A	1	167	084		000	A	009	010	010	p	n	0	0	1	y	n	major
1	083	moderate	020	A	0	166	071		003	A	010	014	011	n	p	1	0	1	y	y	minor
1	076	moderate	040	A	1	168	069		008	A	018	006	011	n	p	1	0	1	y	n	minor
1	038	moderate	013	0	1	171	072		004	A	018	004	009	p	n	1	0	0	y	n	minor
1	080	moderate	085	A1	1	157	076		000	A	010	008	009	n	n	1	0	1	y	n	minor
2	079	well	028	A	1	152	060		000	A	006	006	011	p	n	0	0	1	y	y	minor
1	058	moderate	020	0	1	169	069		000	A	008	009	010	p	n	0	0	1	y	n	minor
1	058	moderate	061	B	1	165	056		993	A	009	012	011	p	n	1	0	1	y	n	major
2	071	moderate	017	0	1	152	053		000	A	009	008	009	n	p	1	0	1	y	y	minor
2	073	moderate	015	0	1	146	042		000	A	009	008	011	n	p	0	0	1	y	y	minor
1	056	moderate	037	A	1	173	112		000	A	011	006	009	n	n	0	0	1	y	n	minor
1	071	moderate	045	B	0	157	055		001	A	010	010	010	p	n	1	0	1	y	n	minor
1	041	moderate	025	A	1	178	082		000	A	008	009	010	n	n	1	0	1	y	n	major
1	053	well	030	B	1	173	082		000	A	010	010	010	p	n	0	0	1	y	y	major
2	069	moderate	030	A	1	150	083		004	A	010	005	009	n	p	1	0	1	y	n	minor
1	045	poor	017	A	1	173	085		065	A	023	005	009	n	n	1	0	1	y	n	major
2	060	moderate	022	A	1	155	053		000	A	008	006	010	p	n	0	0	1	y	y	minor
1	078	moderate	033	A	1	174	074		000	A	009	012	011	p	n	0	0	1	y	y	minor
1	069	moderate	017	A	1	165	058		000	A	010	006	010	n	p	1	0	1	y	y	major
1	048	unknown	015	A	1	176	089		000	A	013	006	009	p	n	0	0	1	y	n	minor
1	065	moderate	025	A	1	172	069		001	A	011	006	009	p	n	0	0	1	y	n	minor
1	060	moderate	023	A	1	170	065		012	A	009	006	010	n	p	0	0	1	y	y	major
1	065	moderate	025	A	1	169	073		003	A	013	013	011	n	p	1	0	1	y	y	minor
1	040	moderate	023	A	1	171	079		027	A	012	008	010	p	n	1	0	1	y	y	minor
1	056	moderate	016	0	1	167	083		109	A	011	015	011	n	p	0	0	1	y	y	minor
1	068	moderate	083	A1	1	170	070		001	A	011	010	011	n	n	1	1	0	y	y	minor
1	060	moderate	045	B	1	168	049		103	A	011	007	010	n	n	1	0	1	y	y	minor
1	038	moderate	032	A	1	172	076		000	A	011	010	010	p	n	1	0	1	y	n	major
1	050	moderate	036	A	1	171	055		003	A	008	008	010	n	n	1	0	1	y	n	major
1	041	well	015	0	1	174	080		000	A	014	016	009	p	n	0	0	1	y	n	minor
1	062	moderate	040	A	1	159	056		000	A	018	014	012	n	p	1	0	1	y	y	major
1	048	moderate	020	A	1	164	077		000	A	010	010	010	p	n	0	0	1	y	n	major
2	069	moderate	025	A	1	150	052		026	A	013	006	010	p	n	0	0	1	y	y	minor
1	051	moderate	046	A	1	179	073		082	A	009	007	011	p	n	0	0	1	y	n	major
1	070	moderate	083	B	1	153	046		098	A	008	015	010	p	p	1	0	1	y	y	major
1	045	moderate	140	A1	1	180	074		993	A	009	006	009	p	n	1	0	1	y	n	major
1	075	moderate	030	A	1	172	068		013	A	011	008	010	n	p	1	0	1	y	n	minor
1	036	moderate	018	0	1	177	065		387	A	007	009	010	p	n	1	0	1	y	n	major
